# Supplementary material for: Hierarchical Self‐Assembly of Capsule‐Shaped Zirconium Coordination Cages with Quaternary Structure
Source: Adv Sci (Weinh). 2024 Jan 16;11(11):2308445. doi: 10.1002/advs.202308445 (PMC10953209; doi:10.1002/advs.202308445)
Supplement: Supplementary file 2 — Supporting Information [file ADVS-11-2308445-s002.zip]

Archive with 2 entries (2 files):
- ZrR-1_checkcif.pdf
- ZrR-2_checkcif.pdf
